# Supplementary material for: Naphthyl-Substituted Indole and Pyrrole Carboxylic Acids as Effective Antibiotic Potentiators—Inhibitors of Bacterial Cystathionine γ-Lyase
Source: Int J Mol Sci. 2023 Nov 15;24(22):16331. doi: 10.3390/ijms242216331 (PMC10671052; doi:10.3390/ijms242216331)
Supplement: Supplementary file 1 [file ijms-24-16331-s001.zip]

Archive with 1 entries (1 files):
- ijms-2694630-supplementary.pdf
